# Supplementary material for: Transcriptome network data in larval zebrafish (Danio rerio) following exposure to the phenylpyrazole fipronil
Source: Data Brief. 2020 Oct 16;33:106413. doi: 10.1016/j.dib.2020.106413 (PMC7586098; doi:10.1016/j.dib.2020.106413)
Supplement: Supplementary file 1 [file mmc1.xlsx]

## Sheet: Figure 2
Name	Type	Description	Connectivity	Probe Value
CDH15	Protein	cadherin 15, type 1, M-cadherin (myotubule)	84	-1.2071
CDH1	Protein	cadherin 1, type 1, E-cadherin (epithelial)	2709	-1.2537
CDH11	Protein	cadherin 11, type 2, OB-cadherin (osteoblast)	260	1.1966
CTNNB1	Protein	catenin (cadherin-associated protein), beta 1, 88kDa	4423	1.1063
CDH2	Protein	cadherin 2, type 1, N-cadherin (neuronal)	1273	1.3875
CDH4	Protein	cadherin 4, type 1, R-cadherin (retinal)	77	1.99
SLC6A3	Protein	solute carrier family 6 (neurotransmitter transporter, dopamine), member 3	804	-1.139
SLC6A4	Protein	solute carrier family 6 (neurotransmitter transporter, serotonin), member 4	827	-1.1494
SLC6A6	Protein	solute carrier family 6 (neurotransmitter transporter, taurine), member 6	153	1.1684
ITPR1	Protein	inositol 1,4,5-trisphosphate receptor, type 1	479	1.0508
ITPR3	Protein	inositol 1,4,5-trisphosphate receptor, type 3	148	1.86
RYR1	Protein	ryanodine receptor 1 (skeletal)	362	-1.1199
CALR	Protein	calreticulin	1098	1.4918
SLC2A3	Protein	solute carrier family 2 (facilitated glucose transporter), member 3	285	-1.0842
SLC5A1	Protein	solute carrier family 5 (sodium/glucose cotransporter), member 1	297	1.4666
SLC2A1	Protein	solute carrier family 2 (facilitated glucose transporter), member 1	1144	-1.4403
SLC9A1	Protein	solute carrier family 9, subfamily A (NHE1, cation proton antiporter 1), member 1	822	-1.2145
ATP1A2	Protein	ATPase, Na+/K+ transporting, alpha 2 polypeptide	47	-1.0897
KCNJ1	Protein	potassium inwardly-rectifying channel, subfamily J, member 1	224	1.439
TF	Protein	transferrin	1492	-1.6021
SLC13A2	Protein	solute carrier family 13 (sodium-dependent dicarboxylate transporter), member 2	84	-1.6841
SLC10A1	Protein	solute carrier family 10 (sodium/bile acid cotransporter family), member 1	164	-1.6591
SLC5A5	Protein	solute carrier family 5 (sodium iodide symporter), member 5	341	-1.0977
TRPC1	Protein	transient receptor potential cation channel, subfamily C, member 1	481	-1.1187
P2RX7	Protein	purinergic receptor P2X, ligand-gated ion channel, 7	1067	1.3127
P2RX2	Protein	purinergic receptor P2X, ligand-gated ion channel, 2	310	-1.648
ASIC2	Protein	acid-sensing (proton-gated) ion channel 2	133	-1.4028
TRPA1	Protein	transient receptor potential cation channel, subfamily A, member 1	451	-1.0545
KCNN1	Protein	potassium intermediate/small conductance calcium-activated channel, subfamily N, member 1	165	-1.0901
ABCC2	Protein	ATP-binding cassette, sub-family C (CFTR/MRP), member 2	427	1.457
SLC22A6	Protein	solute carrier family 22 (organic anion transporter), member 6	191	-1.0262
TTR	Protein	transthyretin	560	2.6379
CACNA1D	Protein	calcium channel, voltage-dependent, L type, alpha 1D subunit	215	-1.6686
CACNA1S	Protein	calcium channel, voltage-dependent, L type, alpha 1S subunit	178	-1.0529
KCNA5	Protein	potassium voltage-gated channel, shaker-related subfamily, member 5	365	-1.1016
KCNIP3	Protein	Kv channel interacting protein 3, calsenilin	289	-1.2414
SCN1A	Protein	sodium channel, voltage-gated, type I, alpha subunit	186	1.5046
GSTP1	Protein	glutathione S-transferase pi 1	690	-2.8829
CYP19A1	Protein	cytochrome P450, family 19, subfamily A, polypeptide 1	1378	-2.2951
ABCB1	Protein	ATP-binding cassette, sub-family B (MDR/TAP), member 1	1692	-1.519
EPHX1	Protein	epoxide hydrolase 1, microsomal (xenobiotic)	159	-1.3848
ABCB4	Protein	ATP-binding cassette, sub-family B (MDR/TAP), member 4	188	-1.519
ABCG2	Protein	ATP-binding cassette, sub-family G (WHITE), member 2	582	-1.664
GSTM1	Protein	glutathione S-transferase mu 1	361	1.0604
CYP2A6	Protein	cytochrome P450, family 2, subfamily A, polypeptide 6	150	-1.3655
CYP1A2	Protein	cytochrome P450, family 1, subfamily A, polypeptide 2	419	-1.1571
ENO3	Protein	enolase 3 (beta, muscle)	42	-1.1856
CYP1B1	Protein	cytochrome P450, family 1, subfamily B, polypeptide 1	362	1.2293
MAOA	Protein	monoamine oxidase A	773	-1.3232
AOX1	Protein	aldehyde oxidase 1	133	-1.1867
DDC	Protein	dopa decarboxylase (aromatic L-amino acid decarboxylase)	295	1.9102
TRAF7	Protein	TNF receptor-associated factor 7, E3 ubiquitin protein ligase	46	1.0079
CAT	Protein	catalase	2155	-1.5267
DIO2	Protein	deiodinase, iodothyronine, type II	198	-1.4112
ASMT	Protein	acetylserotonin O-methyltransferase	57	-1.4768
AMFR	Protein	autocrine motility factor receptor, E3 ubiquitin protein ligase	188	-1.0948
ENO1	Protein	enolase 1, (alpha)	341	-1.1834
TH	Protein	tyrosine hydroxylase	1087	1.1283
TPH1	Protein	tryptophan hydroxylase 1	318	-1.2789
GSTZ1	Protein	glutathione S-transferase zeta 1	28	-1.2377
CYP1A1	Protein	cytochrome P450, family 1, subfamily A, polypeptide 1	736	1.0407
CARM1	Protein	coactivator-associated arginine methyltransferase 1	299	-1.1711
DNMT1	Protein	DNA (cytosine-5-)-methyltransferase 1	910	2.5481
ACADM	Protein	acyl-CoA dehydrogenase, C-4 to C-12 straight chain	164	-1.2951
HMGCR	Protein	3-hydroxy-3-methylglutaryl-CoA reductase	1231	-1.2749
GGPS1	Protein	geranylgeranyl diphosphate synthase 1	196	1.5921
CYB5R3	Protein	cytochrome b5 reductase 3	169	1.0531
CES1	Protein	carboxylesterase 1	197	-1.605
NQO1	Protein	NAD(P)H dehydrogenase, quinone 1	673	-1.5359
UGT1A1	Protein	UDP glucuronosyltransferase 1 family, polypeptide A1	272	-1.4326
ALDOA	Protein	aldolase A, fructose-bisphosphate	161	-1.3755
B4GALNT2	Protein	beta-1,4-N-acetyl-galactosaminyl transferase 2	45	-1.3981
GUSB	Protein	glucuronidase, beta	400	1.4472
UGDH	Protein	UDP-glucose 6-dehydrogenase	85	-1.2925
OGT	Protein	O-linked N-acetylglucosamine (GlcNAc) transferase (UDP-N-acetylglucosamine:polypeptide-N-acetylglucosaminyl transferase)	718	1.0409
UGT2B7	Protein	UDP glucuronosyltransferase 2 family, polypeptide B7	99	-1.3259
AKR1A1	Protein	aldo-keto reductase family 1, member A1 (aldehyde reductase)	38	1.0812
GLUL	Protein	glutamate-ammonia ligase	534	-1.2059
PYGM	Protein	phosphorylase, glycogen, muscle	78	-1.4142
HAS2	Protein	hyaluronan synthase 2	335	1.1259
FKRP	Protein	fukutin related protein	36	-1.0457
CHST11	Protein	carbohydrate (chondroitin 4) sulfotransferase 11	55	-1.3006
B4GALT7	Protein	xylosylprotein beta 1,4-galactosyltransferase, polypeptide 7 (galactosyltransferase I)	26	1.5329
ACHE	Protein	acetylcholinesterase	1365	-1.3879
SMPD2	Protein	sphingomyelin phosphodiesterase 2, neutral membrane (neutral sphingomyelinase)	351	-1.1736
PLD1	Protein	phospholipase D1, phosphatidylcholine-specific	614	-1.1565
HMOX1	Protein	heme oxygenase (decycling) 1	2257	-1.1938
ALOX12	Protein	arachidonate 12-lipoxygenase	553	-1.1868
GPX4	Protein	glutathione peroxidase 4	300	-1.5412
CYP4F3	Protein	cytochrome P450, family 4, subfamily F, polypeptide 3	72	-1.0893
NOS1	Protein	nitric oxide synthase 1 (neuronal)	1648	-1.7177
NOS2	Protein	nitric oxide synthase 2, inducible	3483	1.2506
PTGS1	Protein	prostaglandin-endoperoxide synthase 1 (prostaglandin G/H synthase and cyclooxygenase)	824	-1.3037
PTGS2	Protein	prostaglandin-endoperoxide synthase 2 (prostaglandin G/H synthase and cyclooxygenase)	4095	1.2977
CBR1	Protein	carbonyl reductase 1	157	-1.5161
NT5C2	Protein	5'-nucleotidase, cytosolic II	52	1.3383
ADA	Protein	adenosine deaminase	610	1.0071
XDH	Protein	xanthine dehydrogenase	1040	-1.695
TXNRD1	Protein	thioredoxin reductase 1	245	-1.3347
DPYD	Protein	dihydropyrimidine dehydrogenase	102	-1.3705
TYMS	Protein	thymidylate synthetase	414	1.0263
ATP5B	Protein	ATP synthase, H+ transporting, mitochondrial F1 complex, beta polypeptide	62	-1.4587
SOD1	Protein	superoxide dismutase 1, soluble	1600	1.0843
TXN	Protein	thioredoxin	1408	-1.1689
CYBB	Protein	cytochrome b-245, beta polypeptide	1044	-1.1504
CYP21A2	Protein	cytochrome P450, family 21, subfamily A, polypeptide 2	177	2.1047
FDX1	Protein	ferredoxin 1	289	1.1483
POR	Protein	P450 (cytochrome) oxidoreductase	246	-1.1242
HSD3B1	Protein	hydroxy-delta-5-steroid dehydrogenase, 3 beta- and steroid delta-isomerase 1	377	1.3676
LIPC	Protein	lipase, hepatic	327	-1.6359
PCK2	Protein	phosphoenolpyruvate carboxykinase 2 (mitochondrial)	67	-1.8191
ASCL1	Protein	achaete-scute complex homolog 1 (Drosophila)	555	-1.0424
TEF	Protein	thyrotrophic embryonic factor	44	-1.096
NFIL3	Protein	nuclear factor, interleukin 3 regulated	246	1.216
CEBPA	Protein	CCAAT/enhancer binding protein (C/EBP), alpha	2055	-1.4196
CEBPB	Protein	CCAAT/enhancer binding protein (C/EBP), beta	1775	-1.2224
CEBPD	Protein	CCAAT/enhancer binding protein (C/EBP), delta	688	-1.5873
NFYB	Protein	nuclear transcription factor Y, beta	146	1.1275
ATF6	Protein	activating transcription factor 6	435	1.7372
CREB1	Protein	cAMP responsive element binding protein 1	3195	-1.2156
YBX3	Protein	cold shock domain protein A	171	1.2849
E2F4	Protein	E2F transcription factor 4, p107/p130-binding	325	1.153
E2F1	Protein	E2F transcription factor 1	1576	-1.6154
EGR1	Protein	early growth response 1	1967	-1.6124
NR3C1	Protein	nuclear receptor subfamily 3, group C, member 1 (glucocorticoid receptor)	2559	-1.4082
AR	Protein	androgen receptor	2799	1.304
NR3C2	Protein	nuclear receptor subfamily 3, group C, member 2	1123	1.0789
ESR1	Protein	estrogen receptor 1	3111	-1.3266
ESRRA	Protein	estrogen-related receptor alpha	499	1.2905
ETV7	Protein	ets variant 7	80	1.2559
ELF3	Protein	E74-like factor 3 (ets domain transcription factor, epithelial-specific )	183	1.0275
ETV4	Protein	ets variant 4	390	1.0453
ERG	Protein	v-ets erythroblastosis virus E26 oncogene homolog (avian)	479	-1.4535
FOXD3	Protein	forkhead box D3	238	-1.433
FOXJ3	Protein	forkhead box J3	16	1.0469
FOXC1	Protein	forkhead box C1	242	-1.1673
FOXO1	Protein	forkhead box O1	1597	-1.4557
FOXO3	Protein	forkhead box O3	1312	-1.1091
GATA4	Protein	GATA binding protein 4	1025	1.0225
GATA6	Protein	GATA binding protein 6	616	-1.2523
GLI2	Protein	GLI family zinc finger 2	393	-1.3148
GLI3	Protein	GLI family zinc finger 3	394	1.1899
GLI1	Protein	GLI family zinc finger 1	846	-1.2787
HES6	Protein	hairy and enhancer of split 6 (Drosophila)	110	-1.1418
BHLHE41	Protein	basic helix-loop-helix family, member e41	153	-1.0834
HEY1	Protein	hairy/enhancer-of-split related with YRPW motif 1	300	-1.2055
BHLHE40	Protein	basic helix-loop-helix family, member e40	282	-1.5497
HEY2	Protein	hairy/enhancer-of-split related with YRPW motif 2	242	-1.1234
HMGA1	Protein	high mobility group AT-hook 1	482	-1.3507
HMGA2	Protein	high mobility group AT-hook 2	440	-1.3721
RXRA	Protein	retinoid X receptor, alpha	879	1.7926
NR2F1	Protein	nuclear receptor subfamily 2, group F, member 1	338	1.4435
NR2F2	Protein	nuclear receptor subfamily 2, group F, member 2	487	1.4435
NR2E3	Protein	nuclear receptor subfamily 2, group E, member 3	138	-1.6013
HNF4A	Protein	hepatocyte nuclear factor 4, alpha	956	1.1196
PITX2	Protein	paired-like homeodomain 2	501	1.5774
ZEB1	Protein	zinc finger E-box binding homeobox 1	685	1.0799
EN1	Protein	engrailed homeobox 1	348	1.0459
MEOX1	Protein	mesenchyme homeobox 1	52	-1.2851
LBX1	Protein	ladybird homeobox 1	100	1.3537
NKX2-5	Protein	NK2 transcription factor related, locus 5 (Drosophila)	591	-1.4325
ISL1	Protein	ISL LIM homeobox 1	419	-1.2385
CSRP3	Protein	cysteine and glycine-rich protein 3 (cardiac LIM protein)	138	-1.4066
POU4F2	Protein	POU class 4 homeobox 2	128	-1.2851
OTX2	Protein	orthodenticle homeobox 2	315	-1.2467
PRRX1	Protein	paired related homeobox 1	95	1.0238
VSX2	Protein	visual system homeobox 2	125	1.1072
CRX	Protein	cone-rod homeobox	187	-1.1867
OTX1	Protein	orthodenticle homeobox 1	58	-1.1333
ARX	Protein	aristaless related homeobox	100	1.1357
ZFHX3	Protein	zinc finger homeobox 3	94	1.6237
HSF1	Protein	heat shock transcription factor 1	892	1.1796
ID1	Protein	inhibitor of DNA binding 1, dominant negative helix-loop-helix protein	755	-1.2144
ID2	Protein	inhibitor of DNA binding 2, dominant negative helix-loop-helix protein	370	-1.2478
ID3	Protein	inhibitor of DNA binding 3, dominant negative helix-loop-helix protein	237	1.1007
FOS	Protein	FBJ murine osteosarcoma viral oncogene homolog	2866	3.5413
FOSB	Protein	FBJ murine osteosarcoma viral oncogene homolog B	443	1.5706
FOSL2	Protein	FOS-like antigen 2	281	1.638
JUN	Protein	jun proto-oncogene	3166	-1.4853
JUNB	Protein	jun B proto-oncogene	753	1.2489
XBP1	Protein	X-box binding protein 1	809	1.252
JDP2	Protein	Jun dimerization protein 2	141	1.8448
GFI1	Protein	growth factor independent 1 transcription repressor	392	1.0229
ZIC1	Protein	Zic family member 1	185	-1.105
REST	Protein	RE1-silencing transcription factor	578	1.0561
NRL	Protein	neural retina leucine zipper	96	1.0913
MAFB	Protein	v-maf musculoaponeurotic fibrosarcoma oncogene homolog B (avian)	257	1.0638
MAF	Protein	v-maf musculoaponeurotic fibrosarcoma oncogene homolog (avian)	260	-1.2005
MEF2D	Protein	myocyte enhancer factor 2D	236	2.0362
MEF2A	Protein	myocyte enhancer factor 2A	913	1.5915
MEF2C	Protein	myocyte enhancer factor 2C	632	1.3996
MYB	Protein	v-myb myeloblastosis viral oncogene homolog (avian)	889	-1.1743
MYOD1	Protein	myogenic differentiation 1	1064	-1.02
NFIX	Protein	nuclear factor I/X (CCAAT-binding transcription factor)	77	1.0014
NFAT5	Protein	nuclear factor of activated T-cells 5, tonicity-responsive	384	-1.0727
NFE2L2	Protein	nuclear factor (erythroid-derived 2)-like 2	2011	1.4081
TP53	Protein	tumor protein p53	6888	1.2146
PAX6	Protein	paired box 6	943	1.3731
PAX7	Protein	paired box 7	265	-1.2163
PAX3	Protein	paired box 3	576	1.3771
HIF1A	Protein	hypoxia inducible factor 1, alpha subunit (basic helix-loop-helix transcription factor)	3284	-1.569
ARNT	Protein	aryl hydrocarbon receptor nuclear translocator	657	1.7473
ARNTL	Protein	aryl hydrocarbon receptor nuclear translocator-like	621	-1.1383
NCOA3	Protein	nuclear receptor coactivator 3	682	1.316
NCOA1	Protein	nuclear receptor coactivator 1	581	-1.075
NPAS2	Protein	neuronal PAS domain protein 2	129	-1.8233
CLOCK	Protein	clock homolog (mouse)	468	1.1315
ARNTL2	Protein	aryl hydrocarbon receptor nuclear translocator-like 2	40	1.1962
NCOA2	Protein	nuclear receptor coactivator 2	622	-1.2374
RB1	Protein	retinoblastoma 1	1773	-1.3394
RELA	Protein	v-rel reticuloendotheliosis viral oncogene homolog A (avian)	1722	1.5847
RELB	Protein	v-rel reticuloendotheliosis viral oncogene homolog B	488	1.8305
RUNX2	Protein	runt-related transcription factor 2	1425	-1.2715
RUNX1	Protein	runt-related transcription factor 1	958	1.1886
SMAD5	Protein	SMAD family member 5	664	-1.2413
SMAD9	Protein	SMAD family member 9	393	-1.3955
SMAD1	Protein	SMAD family member 1	976	-1.2873
SMAD3	Protein	SMAD family member 3	2114	1.5178
SOX9	Protein	SRY (sex determining region Y)-box 9	1153	-1.1546
SOX6	Protein	SRY (sex determining region Y)-box 6	253	-1.369
SOX17	Protein	SRY (sex determining region Y)-box 17	344	-1.3968
SOX7	Protein	SRY (sex determining region Y)-box 7	88	1.3077
SOX8	Protein	SRY (sex determining region Y)-box 8	84	1.9401
SP1	Protein	Sp1 transcription factor	3078	1.1216
SP3	Protein	Sp3 transcription factor	854	-1.334
YY1	Protein	YY1 transcription factor	917	-1.0522
SP7	Protein	Sp7 transcription factor	469	1.6218
SRF	Protein	serum response factor (c-fos serum response element-binding transcription factor)	1232	1.3841
STAT3	Protein	signal transducer and activator of transcription 3 (acute-phase response factor)	3628	1.3845
BHLHA15	Protein	basic helix-loop-helix family, member a15	282	-1.4124
ATOH8	Protein	atonal homolog 8 (Drosophila)	54	-1.1555
NEUROD1	Protein	neuronal differentiation 1	509	1.4469
NEUROD2	Protein	neuronal differentiation 2	91	-1.2073
NEUROG1	Protein	neurogenin 1	314	-1.1429
TAL1	Protein	T-cell acute lymphocytic leukemia 1	444	-1.2296
TWIST2	Protein	twist homolog 2 (Drosophila)	185	-1.1733
PTF1A	Protein	pancreas specific transcription factor, 1a	192	1.0112
LEF1	Protein	lymphoid enhancer-binding factor 1	700	-1.2329
TCF7L2	Protein	transcription factor 7-like 2 (T-cell specific, HMG-box)	778	1.5186
TCF4	Protein	transcription factor 4	170	-1.1854
TCF3	Protein	transcription factor 3 (E2A immunoglobulin enhancer binding factors E12/E47)	814	-1.1854
TCF12	Protein	transcription factor 12	170	-1.3544
TEAD1	Protein	TEA domain family member 1 (SV40 transcriptional enhancer factor)	206	-1.2566
TSHZ3	Protein	teashirt zinc finger homeobox 3	54	-1.0953
PPARG	Protein	peroxisome proliferator-activated receptor gamma	3691	-1.2242
NR1I2	Protein	nuclear receptor subfamily 1, group I, member 2	761	1.3813
NR1D1	Protein	nuclear receptor subfamily 1, group D, member 1	289	1.355
RORA	Protein	RAR-related orphan receptor A	482	-1.3473
RORB	Protein	RAR-related orphan receptor B	66	1.1168
NR1H4	Protein	nuclear receptor subfamily 1, group H, member 4	906	1.0222
RORC	Protein	RAR-related orphan receptor C	378	-1.6034
NR1D2	Protein	nuclear receptor subfamily 1, group D, member 2	86	-1.1898
NR1H3	Protein	nuclear receptor subfamily 1, group H, member 3	653	1.0961
PPARA	Protein	peroxisome proliferator-activated receptor alpha	2191	-1.4642
PPARD	Protein	peroxisome proliferator-activated receptor delta	1323	-1.188
KMT2A	Protein	myeloid/lymphoid or mixed-lineage leukemia (trithorax homolog, Drosophila)	813	1.9806
KMT2E	Protein	myeloid/lymphoid or mixed-lineage leukemia 5 (trithorax homolog, Drosophila)	98	1.4168
TFE3	Protein	transcription factor binding to IGHM enhancer 3	190	1.422
USF1	Protein	upstream transcription factor 1	493	1.0544
SREBF1	Protein	sterol regulatory element binding transcription factor 1	1153	1.3571
IL15RA	Protein	interleukin 15 receptor, alpha	219	-1.1453
GHR	Protein	growth hormone receptor	668	-1.0385
ERBB3	Protein	v-erb-b2 erythroblastic leukemia viral oncogene homolog 3 (avian)	579	1.1745
KDR	Protein	kinase insert domain receptor (a type III receptor tyrosine kinase)	2009	1.4453
FGFR1	Protein	fibroblast growth factor receptor 1	1019	1.2621
MET	Protein	met proto-oncogene (hepatocyte growth factor receptor)	1586	-1.2843
FGFR4	Protein	fibroblast growth factor receptor 4	309	-1.3814
EGFR	Protein	epidermal growth factor receptor	4613	1.4555
IGF1R	Protein	insulin-like growth factor 1 receptor	1843	1.2046
INSR	Protein	insulin receptor	1649	1.3244
ITGA3	Protein	integrin, alpha 3 (antigen CD49C, alpha 3 subunit of VLA-3 receptor)	295	1.1636
ITGA5	Protein	integrin, alpha 5 (fibronectin receptor, alpha polypeptide)	519	-1.2882
ITGB1	Protein	integrin, beta 1 (fibronectin receptor, beta polypeptide, antigen CD29 includes MDF2, MSK12)	2083	1.629
ITGA9	Protein	integrin, alpha 9	89	1.9918
ITGB3	Protein	integrin, beta 3 (platelet glycoprotein IIIa, antigen CD61)	765	1.2742
ITGA6	Protein	integrin, alpha 6	354	-1.0396
NTRK1	Protein	neurotrophic tyrosine kinase, receptor, type 1	1030	1.1991
NTRK3	Protein	neurotrophic tyrosine kinase, receptor, type 3	358	-1.245
NOTCH1	Protein	notch 1	3076	1.5024
NOTCH2	Protein	notch 2	433	1.2981
NOTCH3	Protein	notch 3	459	1.1768
PTCH1	Protein	patched 1	493	-1.3731
ROBO2	Protein	roundabout, axon guidance receptor, homolog 2 (Drosophila)	195	-1.1051
PTPRN2	Protein	protein tyrosine phosphatase, receptor type, N polypeptide 2	62	-1.1898
MRC1	Protein	mannose receptor, C type 1	472	1.6857
SDC3	Protein	syndecan 3	145	-1.0064
CD4	Protein	CD4 molecule	2838	-1.0688
ACVR1	Protein	activin A receptor, type I	312	1.913
BMPR1A	Protein	bone morphogenetic protein receptor, type IA	547	1.0967
ACVR2B	Protein	activin A receptor, type IIB	206	1.175
CRY1	Protein	cryptochrome 1 (photolyase-like)	180	-1.072
MUSK	Protein	muscle, skeletal, receptor tyrosine kinase	139	2.9771
F3	Protein	coagulation factor III (thromboplastin, tissue factor)	1374	1.4724
CRY2	Protein	cryptochrome 2 (photolyase-like)	113	-1.1904
NCAM1	Protein	neural cell adhesion molecule 1	1177	-1.1573
GPC1	Protein	glypican 1	268	-1.1872
RHO	Protein	rhodopsin	677	-2.8771
KDM8	Protein	lysine (K)-specific demethylase 8	47	1.2191
FHL1	Protein	four and a half LIM domains 1	170	-1.2792
PPARGC1A	Protein	peroxisome proliferator-activated receptor gamma, coactivator 1 alpha	1574	1.5948
CTCF	Protein	CCCTC-binding factor (zinc finger protein)	511	1.39
ZFP64	Protein	ZFP64 zinc finger protein	34	1.0335
MYF5	Protein	myogenic factor 5	326	-1.4301
PPARGC1B	Protein	peroxisome proliferator-activated receptor gamma, coactivator 1 beta	427	1.5948
NANOG	Protein	Nanog homeobox	907	1.3097
KDM6A	Protein	lysine (K)-specific demethylase 6A	134	-1.1315
MYF6	Protein	myogenic factor 6 (herculin)	149	-1.1405
MEN1	Protein	multiple endocrine neoplasia I	459	1.5407
KDM1A	Protein	lysine (K)-specific demethylase 1A	450	1.0433
FHL3	Protein	four and a half LIM domains 3	58	-1.0902
DACH1	Protein	dachshund homolog 1 (Drosophila)	176	1.2561
DACH2	Protein	dachshund homolog 2 (Drosophila)	38	-1.2132
PER2	Protein	period homolog 2 (Drosophila)	519	-1.3462
ASH2L	Protein	ash2 (absent, small, or homeotic)-like (Drosophila)	95	-1.2459
TBX6	Protein	T-box 6	103	1.1021
PRDM1	Protein	PR domain containing 1, with ZNF domain	569	-1.0894
FEM1A	Protein	fem-1 homolog a (C. elegans)	18	-1.2421
SIX6	Protein	SIX homeobox 6	53	1.0597
MYOG	Protein	myogenin (myogenic factor 4)	810	1.0671
CIITA	Protein	class II, major histocompatibility complex, transactivator	460	-1.3302
SMYD1	Protein	SET and MYND domain containing 1	55	-1.2879
ZBTB18	Protein	zinc finger protein 238	74	-1.2386
ZNF148	Protein	zinc finger protein 148	190	2.2523
TLE2	Protein	transducin-like enhancer of split 2 (E(sp1) homolog, Drosophila)	41	-1.0584
RCAN1	Protein	regulator of calcineurin 1	498	-1.3213
SFMBT1	Protein	Scm-like with four mbt domains 1	46	1.1198
THRAP3	Protein	thyroid hormone receptor associated protein 3	28	2.0428
NCOR1	Protein	nuclear receptor co-repressor 1	617	-1.3328
SALL3	Protein	sal-like 3 (Drosophila)	59	1.3188
MYBBP1A	Protein	MYB binding protein (P160) 1a	98	1.4572
YAF2	Protein	YY1 associated factor 2	36	-1.0471
MED12	Protein	mediator complex subunit 12	150	1.1576
MED13	Protein	mediator complex subunit 13	65	-1.2858
TP73	Protein	tumor protein p73	953	1.2641
KDM5A	Protein	lysine (K)-specific demethylase 5A	105	-1.394
NRIP1	Protein	nuclear receptor interacting protein 1	389	1.2419
INSM1	Protein	insulinoma-associated 1	96	1.824
CCRN4L	Protein	CCR4 carbon catabolite repression 4-like (S. cerevisiae)	68	-1.0253
JARID2	Protein	jumonji, AT rich interactive domain 2	168	1.6046
EYA1	Protein	eyes absent homolog 1 (Drosophila)	113	-1.3857
RYBP	Protein	RING1 and YY1 binding protein	70	1.0904
EYA2	Protein	eyes absent homolog 2 (Drosophila)	71	1.0881
TSC22D3	Protein	TSC22 domain family, member 3	431	-1.2028
PHB2	Protein	prohibitin 2	167	-1.3545
HIRA	Protein	HIR histone cell cycle regulation defective homolog A (S. cerevisiae)	149	-1.2168
SIX1	Protein	SIX homeobox 1	309	-1.157
EYA3	Protein	eyes absent homolog 3 (Drosophila)	22	-1.1192
CBX3	Protein	chromobox homolog 3	354	-1.0167
IRX1	Protein	iroquois homeobox 1	33	1.1301
ZFP36L1	Protein	zinc finger protein 36, C3H type-like 1	104	-1.4861
SIX4	Protein	SIX homeobox 4	69	1.2276
VGLL2	Protein	vestigial like 2 (Drosophila)	33	1.1515
NCOA6	Protein	nuclear receptor coactivator 6	341	1.0928
EZH1	Protein	enhancer of zeste homolog 1 (Drosophila)	75	-1.2819
EP300	Protein	E1A binding protein p300	2228	1.4379
TCF21	Protein	transcription factor 21	131	-1.2218
HIF1AN	Protein	hypoxia inducible factor 1, alpha subunit inhibitor	142	-1.2586
HMGN2	Protein	high mobility group nucleosomal binding domain 2	96	-1.071
HCFC1	Protein	host cell factor C1 (VP16-accessory protein)	95	-1.1624
EZH2	Protein	enhancer of zeste homolog 2 (Drosophila)	956	1.5732
PIAS4	Protein	protein inhibitor of activated STAT, 4	274	-1.2194
EHMT1	Protein	euchromatic histone-lysine N-methyltransferase 1	87	2.3028
SNW1	Protein	SNW domain containing 1	191	1.6124
PER1	Protein	period homolog 1 (Drosophila)	325	1.3606
TBX1	Protein	T-box 1	275	-1.1543
PRDM16	Protein	PR domain containing 16	210	-1.0737
NONO	Protein	non-POU domain containing, octamer-binding	176	-1.131
OPN3	Protein	opsin 3	13	-1.7803
CMKLR1	Protein	chemokine-like receptor 1	135	-1.3691
OPN4	Protein	opsin 4	103	-1.0688
MFGE8	Protein	milk fat globule-EGF factor 8 protein	410	-1.2697
CD164	Protein	CD164 molecule, sialomucin	118	-1.0803
VCAM1	Protein	vascular cell adhesion molecule 1	1715	1.2706
ICAM1	Protein	intercellular adhesion molecule 1	2661	-1.0924
FN1	Protein	fibronectin 1	3423	1.6455
LAMP2	Protein	lysosomal-associated membrane protein 2	332	-1.2647
LGALS1	Protein	lectin, galactoside-binding, soluble, 1	953	-1.0811
TUBA1B	Protein	tubulin, alpha 1b	656	1.943
DNM2	Protein	dynamin 2	413	-1.1821
IFT88	Protein	intraflagellar transport 88 homolog (Chlamydomonas)	175	-1.1503
TRIM55	Protein	tripartite motif containing 55	46	-1.1244
TRIM63	Protein	tripartite motif containing 63, E3 ubiquitin protein ligase	329	-1.024
CRYAB	Protein	crystallin, alpha B	626	1.2222
TRIM54	Protein	tripartite motif-containing 54	73	-1.418
RANBP9	Protein	RAN binding protein 9	264	-1.1952
DCX	Protein	doublecortin	366	-1.2298
TERT	Protein	telomerase reverse transcriptase	1124	1.1766
TOP2A	Protein	topoisomerase (DNA) II alpha 170kDa	248	1.7051
PARP1	Protein	poly (ADP-ribose) polymerase 1	2538	-1.324
XPA	Protein	xeroderma pigmentosum, complementation group A	195	1.436
RBPJ	Protein	recombination signal binding protein for immunoglobulin kappa J region	461	1.1835
SIRT1	Protein	sirtuin 1	2319	-1.0675
CENPF	Protein	centromere protein F, 350/400kDa (mitosin)	147	1.8679
HDAC11	Protein	histone deacetylase 11	61	1.1218
BAZ1A	Protein	bromodomain adjacent to zinc finger domain, 1A	200	1.8631
SUV39H1	Protein	suppressor of variegation 3-9 homolog 1 (Drosophila)	258	-1.2054
EHMT2	Protein	euchromatic histone-lysine N-methyltransferase 2	391	-1.3183
SMARCA4	Protein	SWI/SNF related, matrix associated, actin dependent regulator of chromatin, subfamily a, member 4	836	2.0021
KAT5	Protein	K(lysine) acetyltransferase 5	536	-1.0816
HDAC9	Protein	histone deacetylase 9	190	1.1176
HDAC3	Protein	histone deacetylase 3	793	-1.1808
HDAC1	Protein	mp:zf637-2-001987	1406	1.11
KAT2B	Protein	p300/CBP-associated factor	578	-2.4554
MBD4	Protein	methyl-CpG binding domain protein 4	94	1.6893
SIRT5	Protein	sirtuin 5	95	-1.1715
HDAC6	Protein	histone deacetylase 6	630	1.086
HDAC4	Protein	histone deacetylase 4	632	-1.4852
CHD2	Protein	chromodomain helicase DNA binding protein 2	21	1.5334
HDAC5	Protein	histone deacetylase 5	435	-1.4852
SMARCD3	Protein	SWI/SNF related, matrix associated, actin dependent regulator of chromatin, subfamily d, member 3	111	-1.0415
SIRT3	Protein	sirtuin 3	446	-1.1391
DTX1	Protein	deltex homolog 1 (Drosophila)	129	-1.1384
HEXIM1	Protein	hexamethylene bis-acetamide inducible 1	135	1.0311
TAF3	Protein	TAF3 RNA polymerase II, TATA box binding protein (TBP)-associated factor, 140kDa	55	1.9475
MED1	Protein	mediator complex subunit 1	224	1.6893
TAF1	Protein	TAF1 RNA polymerase II, TATA box binding protein (TBP)-associated factor, 250kDa	222	1.3558
HSP90B1	Protein	heat shock protein 90kDa beta (Grp94), member 1	639	-1.139
HSPB1	Protein	heat shock 27kDa protein 1	1402	1.3496
HSPB2	Protein	heat shock 27kDa protein 2	657	1.0393
HSP90AA1	Protein	heat shock protein 90kDa alpha (cytosolic), class A member 1	387	-1.3275
HSPA1A	Protein	heat shock 70kDa protein 1A	2702	-1.3434
UBE2H	Protein	ubiquitin-conjugating enzyme E2H	64	-1.3643
DET1	Protein	de-etiolated homolog 1 (Arabidopsis)	37	-1.1618
UBE4B	Protein	ubiquitination factor E4B (UFD2 homolog, yeast)	85	-1.5326
PARK2	Protein	Parkinson disease (autosomal recessive, juvenile) 2, parkin	730	-1.1534
SKP2	Protein	S-phase kinase-associated protein 2, E3 ubiquitin protein ligase	654	-1.3242
ASB15	Protein	ankyrin repeat and SOCS box containing 15	11	-1.3792
CUL3	Protein	cullin 3	275	1.4036
FBXL21	Protein	F-box and leucine-rich repeat protein 21 (gene/pseudogene)	11	-1.2723
FBXL3	Protein	F-box and leucine-rich repeat protein 3	33	-1.3528
RFWD2	Protein	ring finger and WD repeat domain 2, E3 ubiquitin protein ligase	179	1.4313
MDM2	Protein	Mdm2, p53 E3 ubiquitin protein ligase homolog (mouse)	1570	1.1065
SENP2	Protein	SUMO1/sentrin/SMT3 specific peptidase 2	172	-1.2393
TNPO2	Protein	transportin 2	29	-1.1609
KPNA1	Protein	karyopherin alpha 1 (importin alpha 5)	115	-1.2552
KPNA2	Protein	karyopherin alpha 2 (RAG cohort 1, importin alpha 1)	566	-1.4295
NACA	Protein	nascent polypeptide-associated complex alpha subunit	71	1.0782
PON1	Protein	paraoxonase 1	471	1.1598
CAV3	Protein	caveolin 3	439	-1.1
FLOT1	Protein	flotillin 1	241	1.2503
MTTP	Protein	microsomal triglyceride transfer protein	363	1.2401
SYP	Protein	synaptophysin	606	-1.2018
SNAP25	Protein	synaptosomal-associated protein, 25kDa	529	-1.1662
AMPH	Protein	amphiphysin	255	1.0424
RAB3A	Protein	RAB3A, member RAS oncogene family	281	1.4732
LMNA	Protein	lamin A/C	605	1.3621
NOC3L	Protein	nucleolar complex associated 3 homolog (S. cerevisiae)	36	1.0754
FXR1	Protein	fragile X mental retardation, autosomal homolog 1	86	-1.0866
ACTN4	Protein	actinin, alpha 4	274	1.2803
UTRN	Protein	utrophin	236	-1.2077
ANK2	Protein	ankyrin 2, neuronal	634	1.2397
SVIL	Protein	supervillin	100	1.0303
OPHN1	Protein	oligophrenin 1	67	1.4016
DMD	Protein	dystrophin	592	-1.3863
ABRA	Protein	actin-binding Rho activating protein	80	-1.1364
FERMT2	Protein	fermitin family member 2	209	1.5351
MARCKS	Protein	myristoylated alanine-rich protein kinase C substrate	464	-1.1059
TMOD4	Protein	tropomodulin 4 (muscle)	22	-1.1005
WAS	Protein	Wiskott-Aldrich syndrome	534	1.0311
TLN2	Protein	talin 2	30	1.8636
GAS2	Protein	growth arrest-specific 2	36	-1.5799
FLNC	Protein	filamin C, gamma	116	-1.1288
WASL	Protein	Wiskott-Aldrich syndrome-like	412	1.4291
BIN3	Protein	bridging integrator 3	13	1.9597
MYL12B	Protein	myosin, light chain 12B, regulatory	223	-1.0946
KIFC3	Protein	kinesin family member C3	62	-1.3231
USP2	Protein	ubiquitin specific peptidase 2	139	-1.4183
RAB7A	Protein	RAB7A, member RAS oncogene family	504	1.3754
PABPN1	Protein	poly(A) binding protein, nuclear 1	134	-1.8367
MBNL1	Protein	muscleblind-like splicing regulator 1	114	1.4494
RBM4	Protein	RNA binding motif protein 4	88	-1.2108
NHP2L1	Protein	similar to NHP2-like protein 1 (High mobility group-like nuclear protein 2 homolog 1) (Sperm specific antigen 1)	35	-1.1634
PPIH	Protein	peptidylprolyl isomerase H (cyclophilin H)	21	1.0962
SMN1	Protein	survival of motor neuron 1, telomeric	458	1.2411
KHSRP	Protein	KH-type splicing regulatory protein	184	-1.2733
HNRNPH1	Protein	heterogeneous nuclear ribonucleoprotein H1 (H)	91	1.2879
PPP1R8	Protein	protein phosphatase 1, regulatory subunit 8	151	1.0685
CELF1	Protein	CUGBP, Elav-like family member 1	215	-1.1371
DDX5	Protein	DEAD (Asp-Glu-Ala-Asp) box helicase 5	173	-1.4439
CELF2	Protein	CUGBP, Elav-like family member 2	93	1.1666
GJD2	Protein	gap junction protein, delta 2, 36kDa	186	-1.4012
GJB1	Protein	gap junction protein, beta 1, 32kDa	319	-1.2938
GJA1	Protein	gap junction protein, alpha 1, 43kDa	1654	1.268
MYO1B	Protein	myosin IB	62	1.1788
MYL2	Protein	myosin, light chain 2, regulatory, cardiac, slow	346	-1.7217
DYSF	Protein	dysferlin, limb girdle muscular dystrophy 2B (autosomal recessive)	181	1.4969
IGFBP3	Protein	insulin-like growth factor binding protein 3	1177	-1.3242
AGRN	Protein	agrin	431	-1.3531
VCAN	Protein	versican	554	-1.237
DCN	Protein	decorin	886	-1.2298
SPARC	Protein	secreted protein, acidic, cysteine-rich (osteonectin)	882	-1.6469
COL11A2	Protein	collagen, type XI, alpha 2	198	-1.6559
NID1	Protein	nidogen 1	215	-1.1042
SPON2	Protein	spondin 2, extracellular matrix protein	86	1.2015
BGN	Protein	biglycan	563	1.1456
DICER1	Protein	dicer 1, ribonuclease type III	1092	1.393
RAB11A	Protein	RAB11A, member RAS oncogene family	681	-1.0362
RAB35	Protein	RAB35, member RAS oncogene family	107	1.0718
EIF4EBP1	Protein	eukaryotic translation initiation factor 4E binding protein 1	673	1.2621
RPL6	Protein	ribosomal protein L6	36	1.3188
EMD	Protein	emerin	204	1.0682
NES	Protein	nestin	718	1.2278
GFAP	Protein	glial fibrillary acidic protein	1320	-1.4081
DES	Protein	desmin	520	1.1808
TLN1	Protein	talin 1	492	1.53
ACTN1	Protein	actinin, alpha 1	665	-1.2275
UPF3B	Protein	UPF3 regulator of nonsense transcripts homolog B (yeast)	33	2.5733
APP	Protein	amyloid beta (A4) precursor protein	4209	-1.0791
CDC6	Protein	cell division cycle 6 homolog (S. cerevisiae)	367	1.0239
ACY1	Protein	aminoacylase 1	32	-1.1674
ODC1	Protein	ornithine decarboxylase 1	832	-1.1369
ATP13A1	Protein	ATPase type 13A1	24	-1.3391
AQP4	Protein	aquaporin 4	652	1.1104
ADIPOQ	Protein	adiponectin, C1Q and collagen domain containing	2528	-1.1218
CXCL12	Protein	chemokine (C-X-C motif) ligand 12 (stromal cell-derived factor 1)	2223	2.0338
CHGA	Protein	chromogranin A (parathyroid secretory protein 1)	426	1.3613
F7	Protein	coagulation factor VII (serum prothrombin conversion accelerator)	634	-1.7009
F2	Protein	coagulation factor II (thrombin)	2983	-1.5124
DKK1	Protein	dickkopf 1 homolog (Xenopus laevis)	906	-1.2138
DLL1	Protein	delta-like 1 (Drosophila)	442	-1.018
DLL4	Protein	delta-like 4 (Drosophila)	428	-1.0208
GDNF	Protein	glial cell derived neurotrophic factor	1351	-1.4484
FGF5	Protein	fibroblast growth factor 5	115	-1.3489
CTGF	Protein	connective tissue growth factor	1557	1.298
ANGPT1	Protein	angiopoietin 1	952	-1.2486
FGF6	Protein	fibroblast growth factor 6	65	-1.4875
ANGPT2	Protein	angiopoietin 2	875	1.1079
EGF	Protein	epidermal growth factor (beta-urogastrone)	4540	-1.2763
FGF8	Protein	fibroblast growth factor 8 (androgen-induced)	837	-1.0892
FGF21	Protein	fibroblast growth factor 21	539	-1.0376
HGF	Protein	hepatocyte growth factor (hepapoietin A; scatter factor)	2864	1.1818
FGF1	Protein	fibroblast growth factor 1 (acidic)	1028	1.3676
TGFA	Protein	transforming growth factor, alpha	1590	-1.3992
NRG1	Protein	neuregulin 1	1427	-1.1279
FGF10	Protein	fibroblast growth factor 10	614	-1.2418
FGF2	Protein	fibroblast growth factor 2 (basic)	3678	1.2769
VEGFA	Protein	vascular endothelial growth factor A	6126	-1.2353
KITLG	Protein	KIT ligand	1331	1.4058
FGF4	Protein	fibroblast growth factor 4	411	-1.2168
PRL	Protein	prolactin	2816	1.1585
GH1	Protein	growth hormone 1	3438	-1.1258
CSF3	Protein	colony stimulating factor 3 (granulocyte)	2011	1.0554
IL17A	Protein	interleukin 17A	2283	1.3873
LEP	Protein	leptin	3668	4.3759
IL6	Protein	interleukin 6 (interferon, beta 2)	7264	1.1332
EPO	Protein	erythropoietin	2658	1.1814
IL10	Protein	interleukin 10	4006	-1.0721
IGF1	Protein	insulin-like growth factor 1 (somatomedin C)	4627	1.14
IGF2	Protein	insulin-like growth factor 2 (somatomedin A)	1536	1.0471
INS	Protein	insulin	8234	-1.294
PLG	Protein	plasminogen	1738	-1.5649
SPP1	Protein	secreted phosphoprotein 1	2144	1.1006
THBS1	Protein	thrombospondin 1	1359	-1.2496
NPPA	Protein	natriuretic peptide A	2128	-1.0853
KISS1	Protein	KiSS-1 metastasis-suppressor	582	-1.1627
ADCYAP1	Protein	adenylate cyclase activating polypeptide 1 (pituitary)	1533	-1.2226
SST	Protein	somatostatin	2024	-1.0006
TAC1	Protein	tachykinin, precursor 1	2406	1.1621
POMC	Protein	proopiomelanocortin	3158	-1.0928
NMB	Protein	neuromedin B	147	-1.0352
NPY	Protein	neuropeptide Y	1920	-1.1042
GCG	Protein	glucagon	2603	-1.6151
PPY	Protein	pancreatic polypeptide	245	-1.2827
GHRH	Protein	growth hormone releasing hormone	664	1.3035
CRH	Protein	corticotropin releasing hormone	1974	2.0963
UCN	Protein	urocortin	626	-1.2409
AGT	Protein	angiotensinogen (serpin peptidase inhibitor, clade A, member 8)	4316	-2.1082
GNRH1	Protein	gonadotropin-releasing hormone 1 (luteinizing-releasing hormone)	2139	1.4036
EDN1	Protein	endothelin 1	3339	-1.0834
KNG1	Protein	kininogen 1-like 1	2023	-1.4883
VIP	Protein	vasoactive intestinal peptide	1861	1.1187
CALCA	Protein	calcitonin-related polypeptide alpha	2374	1.3101
NMU	Protein	neuromedin U	233	1.0496
GHRL	Protein	ghrelin/obestatin prepropeptide	1877	1.188
HCRT	Protein	hypocretin (orexin) neuropeptide precursor	898	1.5443
PROK2	Protein	prokineticin 2	174	1.3708
PENK	Protein	proenkephalin	1031	1.0749
PLAT	Protein	plasminogen activator, tissue	1708	-2.3375
PLAU	Protein	plasminogen activator, urokinase	1858	-1.2811
SLIT2	Protein	slit homolog 2 (Drosophila)	328	1.3147
BMP2	Protein	bone morphogenetic protein 2	1900	-1.3583
MSTN	Protein	myostatin	664	1.1581
BMP4	Protein	bone morphogenetic protein 4	1778	-1.3856
INHBA	Protein	inhibin, beta A	1225	1.6082
BMP7	Protein	bone morphogenetic protein 7	1174	-1.1528
TGFB1	Protein	transforming growth factor, beta 1	7317	1.913
GDF11	Protein	growth differentiation factor 11	128	-1.1043
FST	Protein	follistatin	653	-1.3674
TNF	Protein	tumor necrosis factor	10332	1.3456
FASLG	Protein	Fas ligand (TNF superfamily, member 6)	1885	-1.0818
TNFSF12	Protein	tumor necrosis factor (ligand) superfamily, member 12	600	-1.3043
WNT10B	Protein	wingless-type MMTV integration site family, member 10B	244	-1.1049
WNT1	Protein	wingless-type MMTV integration site family, member 1	765	1.0881
WNT11	Protein	wingless-type MMTV integration site family, member 11	337	-1.2047
WNT5A	Protein	wingless-type MMTV integration site family, member 5A	910	-1.3316
WNT3A	Protein	wingless-type MMTV integration site family, member 3A	1084	1.2981
WNT6	Protein	wingless-type MMTV integration site family, member 6	113	1.219
WNT7A	Protein	wingless-type MMTV integration site family, member 7A	346	-1.1786
WNT4	Protein	wingless-type MMTV integration site family, member 4	511	1.1477
PTPN11	Protein	protein tyrosine phosphatase, non-receptor type 11	1268	1.2759
MAPK7	Protein	mitogen-activated protein kinase 7	687	1.0591
GSK3A	Protein	glycogen synthase kinase 3 alpha	427	-1.3603
GSK3B	Protein	glycogen synthase kinase 3 beta	3106	1.1506
AXIN1	Protein	axin 1	265	1.2567
AKT2	Protein	v-akt murine thymoma viral oncogene homolog 2	677	1.1045
PIK3C3	Protein	phosphoinositide-3-kinase, class 3	342	-1.2858
PIK3CB	Protein	phosphoinositide-3-kinase, catalytic, beta polypeptide	357	1.0613
PTEN	Protein	phosphatase and tensin homolog	2584	1.6805
MTOR	Protein	mechanistic target of rapamycin (serine/threonine kinase)	3385	-1.2747
RPTOR	Protein	regulatory associated protein of MTOR, complex 1	404	-1.1473
PDPK1	Protein	3-phosphoinositide dependent protein kinase-1	862	-1.5786
PRKCI	Protein	protein kinase C, iota	489	-1.1442
PRKCQ	Protein	protein kinase C, theta	602	1.3719
PRKCA	Protein	protein kinase C, alpha	2105	-1.472
PRKCZ	Protein	protein kinase C, zeta	1139	-1.2736
PRKCB	Protein	protein kinase C, beta	1213	-1.1096
MAPK1	Protein	mitogen-activated protein kinase 1	7229	1.1209
MAPK3	Protein	mitogen-activated protein kinase 3	4940	1.1458
RPS6KA5	Protein	ribosomal protein S6 kinase, 90kDa, polypeptide 5	375	-1.2156
RPS6KA2	Protein	ribosomal protein S6 kinase, 90kDa, polypeptide 2	392	-1.0323
RPS6KA3	Protein	ribosomal protein S6 kinase, 90kDa, polypeptide 3	407	-1.5749
MAP2K1	Protein	mitogen-activated protein kinase kinase 1	1380	1.2273
RAF1	Protein	v-raf-1 murine leukemia viral oncogene homolog 1	1935	-1.2322
JAK1	Protein	Janus kinase 1	545	-1.1775
JAK2	Protein	Janus kinase 2	1549	1.0512
RRAS	Protein	related RAS viral (r-ras) oncogene homolog	116	1.0485
RRAS2	Protein	related RAS viral (r-ras) oncogene homolog 2	59	1.0946
DUSP1	Protein	dual specificity phosphatase 1	1004	-1.4733
CDC42	Protein	cell division cycle 42 (GTP binding protein)	2064	-1.2599
RAC1	Protein	ras-related C3 botulinum toxin substrate 1 (rho family, small GTP binding protein Rac1)	2805	-1.7678
RAC2	Protein	ras-related C3 botulinum toxin substrate 2 (rho family, small GTP binding protein Rac2)	414	1.0067
RAP1A	Protein	RAP1A, member of RAS oncogene family	829	-1.0245
MAPK8	Protein	mitogen-activated protein kinase 8	4700	-1.1433
MAP3K5	Protein	mitogen-activated protein kinase kinase kinase 5	853	-1.6131
MAPK12	Protein	mitogen-activated protein kinase 12	263	1.111
MAPK14	Protein	mitogen-activated protein kinase 14	4462	-1.1024
MAPK11	Protein	mitogen-activated protein kinase 11	421	1.1877
MAP2K6	Protein	mitogen-activated protein kinase kinase 6	512	1.3519
CHUK	Protein	conserved helix-loop-helix ubiquitous kinase	902	1.2308
IKBKB	Protein	inhibitor of kappa light polypeptide gene enhancer in B-cells, kinase beta	1223	-1.162
IKBKG	Protein	inhibitor of kappa light polypeptide gene enhancer in B-cells, kinase gamma	625	-1.2809
GNAQ	Protein	guanine nucleotide binding protein (G protein), q polypeptide	1156	-1.5962
DCLK1	Protein	doublecortin-like kinase 1	119	-1.2442
CAMK2A	Protein	calcium/calmodulin-dependent protein kinase II alpha	357	-1.281
CAMK2D	Protein	calcium/calmodulin-dependent protein kinase II delta	33	1.9414
CAMK1	Protein	calcium/calmodulin-dependent protein kinase I	223	1.9414
MYLK2	Protein	myosin light chain kinase 2	34	1.0656
DVL1	Protein	dishevelled, dsh homolog 1 (Drosophila)	174	-1.1853
DVL2	Protein	dishevelled segment polarity protein 2	218	1.3926
NF1	Protein	neurofibromin 1	340	-1.3628
RHOA	Protein	ras homolog gene family, member A	2809	1.6757
ROCK2	Protein	Rho-associated, coiled-coil containing protein kinase 2	460	1.597
ARHGAP1	Protein	Rho GTPase activating protein 1	268	1.1774
ILK	Protein	integrin-linked kinase	950	-1.1743
PRKAA2	Protein	protein kinase, AMP-activated, alpha 2 catalytic subunit	397	-1.0229
PRKAG3	Protein	protein kinase, AMP-activated, gamma 3 non-catalytic subunit	40	-1.4415
PRKAA1	Protein	protein kinase, AMP-activated, alpha 1 catalytic subunit	325	1.0803
SOS1	Protein	son of sevenless homolog 1 (Drosophila)	238	-1.1782
SRC	Protein	v-src sarcoma (Schmidt-Ruppin A-2) viral oncogene homolog (avian)	3931	-1.2946
FYN	Protein	FYN oncogene related to SRC, FGR, YES	1357	1.1831
PTK2	Protein	PTK2 protein tyrosine kinase 2	2300	-1.2172
BCAR1	Protein	breast cancer anti-estrogen resistance 1	618	1.1741
DOCK5	Protein	dedicator of cytokinesis 5	25	1.0185
DOCK1	Protein	dedicator of cytokinesis 1	205	1.5939
PPP3R1	Protein	protein phosphatase 3, regulatory subunit B, alpha	155	-1.051
CASP8	Protein	caspase 8, apoptosis-related cysteine peptidase	1638	1.8121
CASP3	Protein	caspase 3, apoptosis-related cysteine peptidase	4076	1.2003
CASP7	Protein	caspase 7, apoptosis-related cysteine peptidase	920	-1.0753
BCL2	Protein	B-cell CLL/lymphoma 2	3996	-1.2448
BAX	Protein	BCL2-associated X protein	2542	-1.3724
CASP9	Protein	caspase 9, apoptosis-related cysteine peptidase	1445	1.1173
CFLAR	Protein	CASP8 and FADD-like apoptosis regulator	693	1.3267
GNAT1	Protein	guanine nucleotide binding protein (G protein), alpha transducing activity polypeptide 1	260	-1.9222
GNB5	Protein	guanine nucleotide binding protein (G protein), beta 5	114	-1.238
GNB1	Protein	guanine nucleotide binding protein (G protein), beta polypeptide 1	168	-1.4492
PRKD2	Protein	protein kinase D2	277	1.1959
CDK4	Protein	cyclin-dependent kinase 4	1144	1.251
CCND1	Protein	cyclin D1	2823	1.2315
CCND3	Protein	cyclin D3	534	1.2635
CCNA2	Protein	cyclin A2	1105	-1.2299
CDK2	Protein	cyclin-dependent kinase 2	1462	-1.0877
CCNE1	Protein	cyclin E1	1266	-1.3361
CDKN2A	Protein	cyclin-dependent kinase inhibitor 2A (melanoma, p16, inhibits CDK4)	1332	1.8129
CDKN1B	Protein	cyclin-dependent kinase inhibitor 1B (p27, Kip1)	1472	1.2678
CDKN1C	Protein	cyclin-dependent kinase inhibitor 1C (p57, Kip2)	475	1.1372
WEE1	Protein	WEE1 homolog (S. pombe)	333	1.3899
CHEK2	Protein	CHK2 checkpoint homolog (S. pombe)	709	1.1025
ARF6	Protein	ADP-ribosylation factor 6	639	-1.0896
ARF1	Protein	ADP-ribosylation factor 1	492	1.5125
SOCS3	Protein	suppressor of cytokine signaling 3	1235	2.3438
SOCS1	Protein	suppressor of cytokine signaling 1	929	1.3003
ABL1	Protein	c-abl oncogene 1, receptor tyrosine kinase	1403	-1.2598
PRKG2	Protein	protein kinase, cGMP-dependent, type II	157	2.6179
PPP1CC	Protein	protein phosphatase 1, catalytic subunit, gamma isozyme	213	-1.1623
GNAZ	Protein	guanine nucleotide binding protein (G protein), alpha z polypeptide	170	-1.326
PPP5C	Protein	protein phosphatase 5, catalytic subunit	151	1.2311
PPP2R1A	Protein	protein phosphatase 2, regulatory subunit A, alpha	393	-1.4042
RPS6KB1	Protein	ribosomal protein S6 kinase, 70kDa, polypeptide 1	1204	-1.2505
IRS1	Protein	insulin receptor substrate 1	1259	-1.149
IGFBP5	Protein	insulin-like growth factor binding protein 5	658	1.1646
IGFBP7	Protein	insulin-like growth factor binding protein 7	296	-1.241
IGFBP1	Protein	insulin-like growth factor binding protein 1	657	1.4563
IGFBP2	Protein	insulin-like growth factor binding protein 2, 36kDa	527	-1.2802
IHH	Protein	Indian hedgehog homolog (Drosophila)	379	1.1616
DHH	Protein	desert hedgehog	91	1.3186
SHH	Protein	sonic hedgehog	1750	1.0503
RGS9BP	Protein	regulator of G protein signaling 9 binding protein	35	-1.8048
RGS16	Protein	regulator of G-protein signaling 16	168	-1.6543
RGS11	Protein	regulator of G-protein signaling 11	35	-1.7625
SMAD7	Protein	SMAD family member 7	1005	-1.3558
IL1B	Protein	interleukin 1, beta	6082	-1.0553
BDNF	Protein	brain-derived neurotrophic factor	2844	1.3283
NGF	Protein	nerve growth factor (beta polypeptide)	3296	1.1167
NGFR	Protein	nerve growth factor receptor	1042	1.4928
SORT1	Protein	sortilin 1	281	-1.3392
PTN	Protein	pleiotrophin	529	2.2006
SEMA4D	Protein	sema domain, immunoglobulin domain (Ig), transmembrane domain (TM) and short cytoplasmic domain, (semaphorin) 4D	320	1.3482
NEO1	Protein	neogenin 1	174	2.2802
CDON	Protein	Cdon homolog (mouse)	74	-1.0474
SMO	Protein	smoothened, frizzled family receptor	489	1.3757
HTR2C	Protein	5-hydroxytryptamine (serotonin) receptor 2C, G protein-coupled	536	-1.1464
GPER1	Protein	G protein-coupled estrogen receptor 1	574	1.169
PROKR2	Protein	prokineticin receptor 2	72	1.1227
CCKAR	Protein	cholecystokinin A receptor	305	1.3061
HRH1	Protein	histamine receptor H1	750	-1.0936
ADRB3	Protein	adrenoceptor beta 3	603	-1.0899
HTR7	Protein	5-hydroxytryptamine (serotonin) receptor 7, adenylate cyclase-coupled	341	-1.2338
DRD1	Protein	dopamine receptor D1	915	-1.1372
VIPR2	Protein	vasoactive intestinal peptide receptor 2	191	-1.171
DRD5	Protein	dopamine receptor D5	254	-1.4185
ADRB1	Protein	adrenoceptor beta 1	755	-1.0981
HRH2	Protein	histamine receptor H2	737	-1.408
HTR4	Protein	5-hydroxytryptamine (serotonin) receptor 4	387	-1.1324
ADCYAP1R1	Protein	adenylate cyclase activating polypeptide 1 (pituitary) receptor type I	334	1.059
MTNR1B	Protein	melatonin receptor 1B	67	1.3462
DRD3	Protein	dopamine receptor D3	494	-1.2847
NPY1R	Protein	neuropeptide Y receptor Y1	434	-1.0975
DRD4	Protein	dopamine receptor D4	314	-1.3395
CHRM2	Protein	cholinergic receptor, muscarinic 2	392	1.572
NPY2R	Protein	neuropeptide Y receptor Y2	279	1.4994
AGTR2	Protein	angiotensin II receptor, type 2	892	1.0344
CHRM4	Protein	cholinergic receptor, muscarinic 4	79	1.1647
ADRA2C	Protein	adrenoceptor alpha 2C	135	1.2016
CX3CR1	Protein	chemokine (C-X3-C motif) receptor 1	532	-1.6823
OPRM1	Protein	opioid receptor, mu 1	1187	-2.0254
CXCR4	Protein	chemokine (C-X-C motif) receptor 4	2031	-1.192
NPY4R	Protein	pancreatic polypeptide receptor 1	74	1.2381
DRD2	Protein	dopamine receptor D2	1365	1.05
S1PR2	Protein	sphingosine-1-phosphate receptor 2	379	-1.4661
TACR1	Protein	tachykinin receptor 1	965	1.3707
MC3R	Protein	melanocortin 3 receptor	174	1.382
CNR1	Protein	cannabinoid receptor 1 (brain)	1503	1.2213
MCHR1	Protein	melanin-concentrating hormone receptor 1	180	-1.1683
CHRM3	Protein	cholinergic receptor, muscarinic 3	365	1.0488
MMP2	Protein	matrix metallopeptidase 2 (gelatinase A, 72kDa gelatinase, 72kDa type IV collagenase)	2736	-1.2096
CLK2	Protein	CDC-like kinase 2	74	1.0829
CSNK1A1	Protein	casein kinase 1, alpha 1	222	1.2991
DYRK1B	Protein	dual-specificity tyrosine-(Y)-phosphorylation regulated kinase 1B	140	-1.0005
ERN1	Protein	endoplasmic reticulum to nucleus signaling 1	659	1.7684
CSNK1E	Protein	casein kinase 1, epsilon	184	-1.0702
OBSCN	Protein	obscurin, cytoskeletal calmodulin and titin-interacting RhoGEF-like	73	1.2799
SIK2	Protein	salt-inducible kinase 2	125	-1.073
CSNK2B	Protein	casein kinase 2, beta polypeptide	287	1.1191
TNNI3K	Protein	TNNI3 interacting kinase	35	-1.6844
CDK5	Protein	cyclin-dependent kinase 5	1092	1.6199
CDK9	Protein	cyclin-dependent kinase 9	388	1.0252
WNK1	Protein	WNK lysine deficient protein kinase 1	208	-1.2366
TTN	Protein	titin	330	2.0026
COL4A3BP	Protein	collagen, type IV, alpha 3 (Goodpasture antigen) binding protein	132	1.2393
CSNK1D	Protein	casein kinase 1, delta	174	1.0922
SKI	Protein	v-ski avian sarcoma viral oncogene homolog	116	1.5129
GNB2L1	Protein	guanine nucleotide binding protein (G protein), beta polypeptide 2-like 1	683	-1.1766
LECT1	Protein	leukocyte cell derived chemotaxin 1	122	-1.5681
ING2	Protein	inhibitor of growth family, member 2	161	1.1104
MMP23B	Protein	matrix metallopeptidase 23B	43	1.3009
SIAH1	Protein	siah E3 ubiquitin protein ligase 1	300	-1.0876
ARRB1	Protein	arrestin, beta 1	581	1.4745
LIN28A	Protein	lin-28 homolog A (C. elegans)	370	1.3978
CASP2	Protein	caspase 2, apoptosis-related cysteine peptidase	525	1.3526
CAST	Protein	calpastatin	397	1.1635
MGST1	Protein	microsomal glutathione S-transferase 1	89	-1.2178
HSD3B2	Protein	hydroxy-delta-5-steroid dehydrogenase, 3 beta- and steroid delta-isomerase 2	175	1.3676
ACE	Protein	angiotensin I converting enzyme (peptidyl-dipeptidase A) 1	2489	-1.258
PRDX3	Protein	peroxiredoxin 3	205	-1.1387
SFRP2	Protein	secreted frizzled-related protein 2	250	1.7229
REN	Protein	renin	1372	1.0938
FRZB	Protein	frizzled-related protein	162	1.0665
LAMB1	Protein	laminin, beta 1	121	1.1639
PAPPA	Protein	pregnancy-associated plasma protein A, pappalysin 1	298	1.1315
NAMPT	Protein	nicotinamide phosphoribosyltransferase	790	1.4218
INPPL1	Protein	inositol polyphosphate phosphatase-like 1	290	-1.1487
AKIRIN2	Protein	akirin 2	30	-1.1572
ORAI1	Protein	ORAI calcium release-activated calcium modulator 1	343	1.1915
ADAM17	Protein	ADAM metallopeptidase domain 17	1215	1.0573
MB	Protein	myoglobin	468	-1.243
PAXIP1	Protein	PAX interacting (with transcription-activation domain) protein 1	99	-1.1511
JAG1	Protein	jagged 1	688	1.2604
PSEN1	Protein	presenilin 1	975	-1.3557
UBD	Protein	ubiquitin D	196	1.6209
CA2	Protein	carbonic anhydrase II	273	-1.366
CTSS	Protein	cathepsin S	693	1.0276
CARD9	Protein	caspase recruitment domain family, member 9	149	1.1402
BAIAP2	Protein	BAI1-associated protein 2	142	1.1083
PRNP	Protein	prion protein	1305	-1.1418
CTSC	Protein	cathepsin C	193	-1.5887
YWHAZ	Protein	tyrosine 3-monooxygenase/tryptophan 5-monooxygenase activation protein, zeta polypeptide	558	1.145
CXCL14	Protein	chemokine (C-X-C motif) ligand 14	221	1.1242
GAB1	Protein	GRB2-associated binding protein 1	415	1.1931
S100B	Protein	S100 calcium binding protein B	809	1.1601
APOA4	Protein	apolipoprotein A-IV	276	-2.2806
ORM1	Protein	orosomucoid 1	421	1.1982
PROC	Protein	protein C (inactivator of coagulation factors Va and VIIIa)	1200	2.4165
SERPINE1	Protein	serpin peptidase inhibitor, clade E (nexin, plasminogen activator inhibitor type 1), member 1	1954	1.2258
UPF1	Protein	UPF1 regulator of nonsense transcripts homolog (yeast)	223	1.4879
ST8SIA6	Protein	ST8 alpha-N-acetyl-neuraminide alpha-2,8-sialyltransferase 6	12	1.3199
GRB10	Protein	growth factor receptor-bound protein 10	194	-1.4926
CH25H	Protein	cholesterol 25-hydroxylase	56	1.75
MGST2	Protein	microsomal glutathione S-transferase 2	14	1.1725
CKM	Protein	creatine kinase, muscle	376	-1.4655
CRABP2	Protein	cellular retinoic acid binding protein 2	158	1.237
CYP8B1	Protein	cytochrome P450, family 8, subfamily B, polypeptide 1	105	-1.3635
TIPIN	Protein	TIMELESS interacting protein	70	1.1231
GPCPD1	Protein	glycerophosphocholine phosphodiesterase GDE1 homolog (S. cerevisiae)	17	1.6362
FDXR	Protein	ferredoxin reductase	107	1.304
TSPO	Protein	translocator protein (18kDa)	455	-1.206
CAP2	Protein	CAP, adenylate cyclase-associated protein, 2 (yeast)	12	-1.0983
AKAP6	Protein	A kinase (PRKA) anchor protein 6	151	-1.3274
GUCA1A	Protein	guanylate cyclase activator 1A (retina)	58	1.3897
GUCA1B	Protein	guanylate cyclase activator 1B (retina)	35	-1.0404
RCVRN	Protein	recoverin	124	-1.6924
GSTM2	Protein	glutathione S-transferase mu 2 (muscle)	88	-1.2267
GSTM3	Protein	glutathione S-transferase mu 3 (brain)	74	-1.5009
MGST3	Protein	microsomal glutathione S-transferase 3	47	-1.0308
GSTT1	Protein	glutathione S-transferase theta 1	242	-1.3717
COPS5	Protein	COP9 constitutive photomorphogenic homolog subunit 5 (Arabidopsis)	395	1.0629
VANGL2	Protein	vang-like 2 (van gogh, Drosophila)	178	1.0118
SPRY1	Protein	sprouty homolog 1, antagonist of FGF signaling (Drosophila)	361	1.1676
NDRG2	Protein	NDRG family member 2	304	-1.3701
BNIP2	Protein	BCL2/adenovirus E1B 19kDa interacting protein 2	68	1.3538
BMPER	Protein	BMP binding endothelial regulator	117	-1.3772
METTL8	Protein	methyltransferase like 8	3	-1.085
SUV420H1	Protein	suppressor of variegation 4-20 homolog 1 (Drosophila)	37	-1.2046
PRMT5	Protein	protein arginine methyltransferase 5	349	-1.0199
SETD7	Protein	SET domain containing (lysine methyltransferase) 7	210	1.5126
SETD3	Protein	SET domain containing 3	18	1.1115
SMYD3	Protein	SET and MYND domain containing 3	98	-1.0679
NEU1	Protein	sialidase 1 (lysosomal sialidase)	943	-1.1077
ARHGAP5	Protein	Rho GTPase activating protein 5	121	-1.1036
MFN2	Protein	mitofusin 2	429	1.2174
RHEB	Protein	Ras homolog enriched in brain	243	1.0926
RASD1	Protein	RAS, dexamethasone-induced 1	124	-1.1545
RALGDS	Protein	ral guanine nucleotide dissociation stimulator	159	1.2171
MURC	Protein	muscle-related coiled-coil protein	18	-1.1504
ARHGEF25	Protein	Rho guanine nucleotide exchange factor (GEF) 25	80	-1.0961
APOBEC2	Protein	apolipoprotein B mRNA editing enzyme, catalytic polypeptide-like 2	53	1.022
ATXN2	Protein	ataxin 2	118	-1.5592
DCXR	Protein	dicarbonyl/L-xylulose reductase	116	-1.1561
CYB5A	Protein	cytochrome b5 type A (microsomal)	233	1.0475
EGLN3	Protein	egl nine homolog 3 (C. elegans)	246	-1.6034
FMO3	Protein	flavin containing monooxygenase 3	62	-1.001
FMO5	Protein	flavin containing monooxygenase 5	14	-1.3043
RLBP1	Protein	retinaldehyde binding protein 1	82	-1.1049
SULT1A1	Protein	sulfotransferase family, cytosolic, 1A, phenol-preferring, member 1	115	-1.1866
CALB1	Protein	calbindin 1, 28kDa	484	-1.1637
GLYAT	Protein	glycine-N-acyltransferase	13	-1.5267
THTPA	Protein	thiamine triphosphatase	28	1.199
BMP1	Protein	bone morphogenetic protein 1	192	1.3002
WNT8A	Protein	wingless-type MMTV integration site family, member 8A	59	-1.2937
TCAP	Protein	titin-cap	88	4.1654
MTPN	Protein	myotrophin	75	-1.0636
RSPO3	Protein	R-spondin 3 homolog (Xenopus laevis)	91	1.4985
IGF2BP2	Protein	insulin-like growth factor 2 mRNA binding protein 2	52	1.4631
RAI1	Protein	retinoic acid induced 1	33	-1.0257
STIM1	Protein	stromal interaction molecule 1	525	1.313
PCSK1N	Protein	proprotein convertase subtilisin/kexin type 1 inhibitor	43	-1.3807
RBFOX1	Protein	RNA binding protein, fox-1 homolog (C. elegans) 1	54	1.3273
PRPH2	Protein	peripherin 2 (retinal degeneration, slow)	91	-1.1882
MEGF10	Protein	multiple EGF-like-domains 10	48	-1.0554
LAMA2	Protein	laminin, alpha 2	150	2.151
FBXO32	Protein	F-box protein 32	320	-1.0752
MYBPC2	Protein	myosin binding protein C, fast type	29	-1.2153
MYOF	Protein	myoferlin	79	-1.1554
TMOD1	Protein	tropomodulin 1	101	-1.3581
UNC45B	Protein	unc-45 homolog B (C. elegans)	76	1.1804
IFRD1	Protein	interferon-related developmental regulator 1	164	1.219
OLFML3	Protein	olfactomedin-like 3	8	-1.2276
MBNL3	Protein	muscleblind-like splicing regulator 3	26	-1.308
KLHL40	Protein	kelch-like family member 40	7	1.1848
UNC45A	Protein	unc-45 homolog A (C. elegans)	27	1.4791
ELAVL1	Protein	ELAV (embryonic lethal, abnormal vision, Drosophila)-like 1 (Hu antigen R)	575	1.2545
WNT5B	Protein	wingless-type MMTV integration site family, member 5B	118	1.0602
STMN1	Protein	stathmin 1	492	-1.1009
PRICKLE1	Protein	prickle homolog 1 (Drosophila)	81	-1.2856
TMEM8C	Protein	transmembrane protein 8C	6	-2.3515
CAPN3	Protein	calpain 3, (p94)	162	-1.7474
LEMD3	Protein	LEM domain containing 3	76	1.3716
LUC7L	Protein	LUC7-like (S. cerevisiae)	4	1.0763
MSI1	Protein	musashi homolog 1 (Drosophila)	219	1.3542
MYCBP2	Protein	MYC binding protein 2, E3 ubiquitin protein ligase	108	-1.1433
TTC26	Protein	tetratricopeptide repeat domain 26	10	-1.2724
CAPN2	Protein	calpain 2, (m/II) large subunit	595	-1.3923
HSPB11	Protein	heat shock protein family B (small), member 11	32	1.7203
RBM24	Protein	RNA binding motif protein 24	34	1.9325
RBM38	Protein	RNA binding motif protein 38	65	-1.2212
PPAPDC3	Protein	phosphatidic acid phosphatase type 2 domain containing 3	7	-1.1116
FBXO40	Protein	F-box protein 40	11	1.8337
NMS	Protein	neuromedin S	69	1.241
USP8	Protein	ubiquitin specific peptidase 8	132	1.5661
PER3	Protein	period homolog 3 (Drosophila)	86	-1.1578
STAC3	Protein	SH3 and cysteine rich domain 3	19	-1.2351
ASB11	Protein	ankyrin repeat and SOCS box containing 11	26	1.1195
PARL	Protein	presenilin associated, rhomboid-like	69	1.2611
DAP	Protein	death-associated protein	13	-1.2114
FSTL1	Protein	follistatin-like 1	231	1.225
WFIKKN2	Protein	WAP, follistatin/kazal, immunoglobulin, kunitz and netrin domain containing 2	9	1.5899
SNCB	Protein	synuclein, beta	404	1.4358
CCDC80	Protein	coiled-coil domain containing 80	68	-1.0058
CAPN1	Protein	calpain 1, (mu/I) large subunit	570	-1.2014
TMPO	Protein	thymopoietin	111	1.3178
CRB2	Protein	crumbs homolog 2 (Drosophila)	31	1.322
CIRBP	Protein	cold inducible RNA binding protein	140	1.1429
CAND2	Protein	cullin-associated and neddylation-dissociated 2 (putative)	27	-1.094
LARP6	Protein	La ribonucleoprotein domain family, member 6	35	1.085
KLHL31	Protein	kelch-like 31 (Drosophila)	16	1.1869
ZNF652	Protein	zinc finger protein 652	24	1.1431
CES3	Protein	carboxylesterase 3	81	-1.3491
NUDT6	Protein	nudix (nucleoside diphosphate linked moiety X)-type motif 6	75	-1.0788
ELAVL4	Protein	ELAV (embryonic lethal, abnormal vision, Drosophila)-like 4 (Hu antigen D)	47	1.8058
MAGOHB	Protein	mago-nashi homolog B (Drosophila)	24	1.421
COPS8	Protein	COP9 constitutive photomorphogenic homolog subunit 8 (Arabidopsis)	343	1.0629
RABAC1	Protein	Rab acceptor 1 (prenylated)	79	1.4414
SGTA	Protein	small glutamine-rich tetratricopeptide repeat (TPR)-containing, alpha	73	1.0988
SRRD	Protein	SRR1 domain containing	2	-1.1088
STAU1	Protein	staufen, RNA binding protein, homolog 1 (Drosophila)	160	1.4106
FXR2	Protein	fragile X mental retardation, autosomal homolog 2	34	1.1957
TMUB1	Protein	transmembrane and ubiquitin-like domain containing 1	33	1.099
POPDC2	Protein	popeye domain containing 2	10	-1.4061
AKIRIN1	Protein	akirin 1	23	-1.0428
CYP2A	Protein	cytochrome P450, family 2, subfamily A	46	-1.3655
MALAT1	Protein	metastasis associated lung adenocarcinoma transcript 1 (non-protein coding)	159	-1.174
drug metabolism	Cell Process		204
circadian rhythm	Cell Process		542
myogenesis	Cell Process		949
photoreceptor cell differentiation	Cell Process		112
response to light	Cell Process		77
muscle stretching	Cell Process		14
xenobiotic metabolism	Cell Process		53

## Sheet: Figure 3
Name	Type	Description	Connectivity	Probe Value	Local Connectivity	Indegree	Outdegree	Owner
CTNNB1	Protein	catenin (cadherin-associated protein), beta 1, 88kDa	4423	-1.0935	1	0	1
DDX56	Protein	DEAD (Asp-Glu-Ala-Asp) box helicase 56	55	2.6522	1	0	1
ALKBH1	Protein	alkB, alkylation repair homolog 1 (E. coli)	53	1.2026	1	0	1
SRSF1	Protein	serine/arginine-rich splicing factor 1	384	1.2917	1	0	1
DICER1	Protein	dicer 1, ribonuclease type III	1092	-1.217	1	0	1
DROSHA	Protein	drosha, ribonuclease type III	372	-1.1329	1	0	1
TGFB1	Protein	transforming growth factor, beta 1	7317	1.9652	1	0	1
DGCR8	Protein	DiGeorge syndrome critical region gene 8	156	1.6665	1	0	1
pri-miRNA processing	Cell Process		14		8	8	0
